# Supplementary material for: The expression of aminoglycoside resistance genes in integron cassettes is not controlled by riboswitches
Source: Nucleic Acids Res. 2022 Aug 10;50(15):8566–79. doi: 10.1093/nar/gkac662 (PMC9410878; doi:10.1093/nar/gkac662)
Supplement: gkac662_Supplemental_Files [file gkac662_supplemental_files.zip]

Archive with 3 entries (3 files):
- Figure S1_merged-2.pdf
- Table S1.docx
- Table S2.pdf
